# Supplementary material for: Thermal-Induced Percolation Phenomena and Elasticity of Highly Oriented Electrospun Conductive Nanofibrous Biocomposites for Tissue Engineering
Source: Int J Mol Sci. 2022 Jul 30;23(15):8451. doi: 10.3390/ijms23158451 (PMC9369359; doi:10.3390/ijms23158451)
Supplement: Supplementary file 1 [file ijms-23-08451-s001.zip]

Archive with 1 entries (1 files):
- ijms-1827599-supplementary.pdf
